# Supplementary material for: Integrative Metabolomic and Transcriptomic Analysis Reveals the Mechanism of Specific Color Formation in Phoebe zhennan Heartwood
Source: Int J Mol Sci. 2022 Nov 5;23(21):13569. doi: 10.3390/ijms232113569 (PMC9658324; doi:10.3390/ijms232113569)
Supplement: Supplementary file 1 [file ijms-23-13569-s001.zip]

Archive with 2 entries (2 files):
- Supplementary  tables.xlsx
- Supplementary Figures.pdf
